# Supplementary material for: Angiogenetic Factors in Chronic Subdural Hematoma Development
Source: Diagnostics (Basel). 2022 Nov 14;12(11):2787. doi: 10.3390/diagnostics12112787 (PMC9689028; doi:10.3390/diagnostics12112787)
Supplement: Supplementary file 1 [file diagnostics-12-02787-s001.zip]

Archive with 1 entries (1 files):
- diagnostics-1877487-supplementary.pdf
